# Supplementary material for: A Low-Parameter Adaptive Framework Based on Gaussian Mixture Modeling for Detecting Weak Astrocytic Calcium Signals in Two-Photon Imaging
Source: Bioengineering (Basel). 2026 Apr 30;13(5):528. doi: 10.3390/bioengineering13050528 (PMC13203742; doi:10.3390/bioengineering13050528)
Supplement: Supplementary file 1 [file bioengineering-13-00528-s001.zip]

Archive with 1 entries (1 files):
- bioengineering-4227755-supplementary.pdf
